# Supplementary material for: Gene expression analysis of pig cumulus-oocyte complexes stimulated in vitro with follicle stimulating hormone or epidermal growth factor-like peptides
Source: Reprod Biol Endocrinol. 2015 Oct 6;13:113. doi: 10.1186/s12958-015-0112-2 (PMC4596359; doi:10.1186/s12958-015-0112-2)
Supplement: Additional file 1: Table S1. — List of primers used for microarray data analysis verification. List and data of primers used in qRT-PCR. F, forward primer; R, reverse primer. (XLSX 18 kb) [file 12958_2015_112_MOESM1_ESM.xlsx]

## Sheet: List1
Table S1. List of primers used for microarray data analysis verification.
Gene	Sequence 5´- 3´	Amplicon length [bp]	Tan [°C]	Gene Accesion Number
ABCC5	F: CTG GTT ACA GAA ACG TCC G	199	53	XM_003132563
	R: TAT TTT CCC TTG GGA TGT TC
ADAMTS1	F: GGA CTG GTC GCC ATG TT	159	55	NM_001144843
	R: TAA CTG CAC TCT GCC ATC GT
ANXA1	F: ATG ATG ACT TGG CTG ATA	100	53	NM_001163998
	R: CTG GTA GTA AGA ATG GTA ATG
ANXA2	F: ATT AAC AGA GTC TAC AAG	151	54	NM_001005726
	R: GGT CAA TTA GTT CAT AAT C
ANXA5	F: TAC GAT GCC TAT GAA CTG	137	55	XM_003129218
	R: CTT GAG CCA TAT TCT TCT TC
AREG	F: GAT CCT CTG CTC AGC CCA TTA TG	140	54	NM_214376
	R: CCT CAC TTC CCG AGG ACA TC
CEBPB	F: TAC AAG ATC CGG CGT GAG	183	57	AB569088
	R: CAG CTG CTT GAA CAA GTT CC
CITED2	F: CGC GGC CAG GTT TAA CAA CTC	149	59	XM_003353194
	R: GCA AAT CCG GCA TGT AGT GGT
CYP11A1	F: TTC CAG AAG TAT GGT CCC ATT TA	502	58	NM_214427
	R: TGA GCA TGG GGA CAC TAG TGT GG
CTGF	F: AGG AAG ATG TAT GGA GAC	110	53	NM_213833
	R: AAT AAC CTG TGC TAC TGA
CTSL1	F: TGA CAT GAC CAA TGA AGA A	121	54	XM_003130633
	R: TCT CCA ATC CAC AGA ATG
EIF4E	F: GAA TCT AAT CAG GAG GTT	148	53	XM_003129314
	R: AGT CTT CAA CAG TAT CAA
FOS	F: CCA GAA GAA GAA GAG AAA	120	59	JX861095
	R: TTC TAG TTG GTC TGT CTC
FOXO1A	F: ATG GAG ATA CAT TGG ATT	149	52	NM_214014
	R: CTG TCA GAT AAT ATG AAG TA
FOXO3	F: ATT ATC CGT AGC GAA CTC AT	113	57	NM_001135959
	R: TGC TTA GCA CCA GTG AAG
FST	F: AAG TAA AGC ACT CTG GAT	101	53	NM_001003662
	R: TAG AAT AGA AGA TAT AGG AAA GC
GADD45A	F: TAA TCT TCC TGA ACG GTG AT	102	53	NM_001044599
	R: GTA GGG AGT AAC TGC TTG A
HAS2	F: GAA GTC ATG GGC AGG GAC AAT TC	407	54	NM_214053
	R: TGG CAG GCC CTT TCT ATG TTA
HPRT1	F: CCA GTA AAC GGG CGA TAT AA	129	55	NM_001032376
	R: CTT GAC CAA GGA AAG CAA GG
HS3ST1	F: CAA ACT CCT CAA TAA ACT	237	53	XM_003361669
	R: TTG TGA ATC TAA TAC TGT AC
HSD17B7	F: GAA TTT GAG TAA AGC GGA GG	115	56	NM_001185137
	R: GGA GGC CCG GAA CAC
ID1	F: CCA GCC ACC AGA GAC TTG	100	53	NM_001244700
	R: AGA AAT CTG AGA AGC ACC AAA C
ID3	F: GGT AGA GCT GGT CTT CTG	129	54	NM_001243602
	R: TTA ATA TAC ATC GCA TGG TTA CA
IRS1	F: TTC TTA CAG CAC ATC TCT	171	53	NM_001244489
	R: TCT ATG GCA CTA TGA TTC T
ITPKA	F: CAG CAC CGA TTT CAA GAC	100	57	XM_003121582
	R: GTT CAG ATA CCT CCT CAG
JUN	F: AAC ATG CTC AGG GAA CAG	115	57	NM_213880
	R: CAA CAG TCT CGC CTC AAA
MARCKSL1	F: AAG AAG CCT TTC AAA TTG AG	119	53	XM_003356280
	R: CAG GCA CCG ATC TCC
NFIL3	F: GAG TAA CAT TCA AGA TTG	170	53	XM_001928870
	R: CAG ATA AGT TTG CTA TTC
NR5A2	F: AAG GCA TAA TCA TCA ACT AC	125	53	NM_001267893
	R: ACT CCA CCA TAA TGT CTT
ODC1	F: GAG GAG GCC AGT GAG CAG ACG TT	176	62	NM_001122983
	R: CGA TCC AGG CCG TCA CAG
PBX1	F: TCA ACA AGC AAG CGA CAG A	239	53	XM_001927886
	R: ATG GGC TGA CAC ATT GGT AG
PCNA	F: TAA TGC AGA CAC CTT GGC ACT	153	58	DQ473295
	R: GCA AAT TCA CCA GAA GGC ATC
PGR	F: CCT AGC TCA CAG CGT TTC TAC C	179	55	Ying et al., 2000
	R: CAT CCC TGC CAA TAT CTT GG
PLAT	F: GCG GCC TGA GAC AGT ACA AG	222	57	XM_005657646
	R: CCA AGA CCA CCC TGA CGT G
PNRC1	F: TAT AAC TTA CCA CTA ACC AA	229	53	XM_001928396
	R: GAA GAA CAC TAG GAG AAG
PPARG	F: CGG AGG ACT ATC AGA TTG	134	55	NM_214379
	R: ATG GCG TTA TGA GAC ATC
PRDX2	F: GGG CGT CTC CGT TGA CTC	247	57	GQ913659
	R: AGC CTC ATC CAC AGA GCG TC
PTGES	F: TTA AGA GAT TGG TAC TTG TC	127	55	NM_001038631
	R: CAG AAC CTG AAT TGA GTC
RBKS	F: GGC TGT GGA TAC TAC GGG TGC	137	55	JF944892
	R: CTG TGG CCT GGA CGC TGA CTG
RGS2	F: CAT AGA CTT TCA AAC CAA A	111	53	AB530146
	R: TAA GAG TTG TTC TCC ATC
RGS3	F: TTC AAG AAG GTC AAG TCA	106	53	XM_003480580
	R: TGT ATG AGT CCA GGT TTA
SBSN	F: CAT GGC ATG GAC AAG GTA GC	104	55	XM_005664491
	R: ACC TGT CCG GCA GCG TA
SDC1	F: CGA GGT AAG TTA AGT AAG T	201	53	NM_001243190
	R: CAC CAA CTA AGC CTA TAC
SDC4	F: GGC AGC AAC ATC TTC GAG AG	149	58	NM_214284
	R: GGT TTC TTG CCC AGG TCG TA
SERPINE1	F: ACG GCC ATT ACT ACG ACA TC	163	55	NM_213910
	R: CGG GTG AGT CTG GTC ATA TT
SMOX	F: CCG TGT ACA GAG CGT GAA A	105	55	NM_001185170
	R: CCA TTG GCT TCT GCT AGA TGA
TNFAIP6	F: CAG AAG ACA TCA TTA GTA	150	54	NM_001159607
	R: CAG TAG AAG TAG TAG TTG
TNFRSF12A	F: GGA GCG CGG ACC TAG ACA AGT	198	65	NM_001142839
	R: CTC TCC TGC GGC ACC GTC TC
TRIBB2	F: TCT AAG TTA AAT GCT CCC TGC TAT	106	53	XM_003125378
	R: CTG TAG GTG GCG TCT GAG
UAP1	F: GGA GCA GCG GTC GGT C	202	55	XM_001928643
	R: GGC CTG GAG TTC TGC ATA CA
PLAUR	F: CAA ATG GCT TGC AGT GTT AC	110	56	XM_003127198
	R: GGC TTC CAG ACA TTG ATT CA
