# Supplementary material for: Gene expression analysis of pig cumulus-oocyte complexes stimulated in vitro with follicle stimulating hormone or epidermal growth factor-like peptides
Source: Reprod Biol Endocrinol. 2015 Oct 6;13:113. doi: 10.1186/s12958-015-0112-2 (PMC4596359; doi:10.1186/s12958-015-0112-2)
Supplement: Additional file 2: Table S2. — List of over- and underexpressed genes in cumulus cells stimulated with FSH or AREG/EREG depicted in Venn diagrams. A complete list of genes depicted in Venn diagrams (Fig. 2). (XLSX 47 kb) [file 12958_2015_112_MOESM2_ESM.xlsx]

## Sheet: List1
Table S2. List of over- and underexpressed genes in cumulus cells stimulated with FSH or AREG/EREG depicted in Venn diagrams.
A. Overexpressed genes
Gene symbol	Description
FSH vs. control
ABCC5	ATP-binding cassette sub-family C member 5
ABHD13	Alpha/beta hydrolase domain-containing protein 13
ABL1	Tyrosine-protein kinase ABL1
ADAMTS1	ADAM metallopeptidase with thrombospondin type 1, motif 1
AGO2	Argonaute RISC catalytic component 2
AHR	Aryl hydrocarbon receptor
ALK	ALK tyrosine kinase receptor
ALPK2	Alpha-protein kinase 2
ALX1	ALX homeobox protein 1
AREG	Amphiregulin
ARG1	Arginase-1
ARHGAP21	Rho GTPase-activating protein 21
ARMCX1	Armadillo repeat-containing X-linked protein 1
ARMCX3	Armadillo repeat-containing X-linked protein 3
ATP5C1	ATP synthase, H+ transporting, mitochondrial F1 complex, gamma polypeptide
BATF3	Basic leucine zipper transcriptional factor ATF-like 3
BCAR1	Breast cancer anti-estrogen resistance 1
BMP2K	BMP-2-inducible kinase
BMPR1B	Bone morphogenetic protein receptor type-1B
CATSPER2	Cation channel sperm-associated protein 2
CCK	Cholecystokinin
CCL4L1	Chemokine (C-C motif) ligand 4-like 1
CD83	CD83 antigen
CD9	CD9 molecule
CDC14A	Dual specificity protein phosphatase CDC14A
CDC42SE1	CDC42 small effector protein 1
CDR2	Cerebellar degeneration-related protein 2
CEBPB	CCAAT/enhancer-binding protein beta (C/EBP beta)
CEBPD	CEBPD protein
CREM	cAMP-responsive element modulator
CRYAB	Crystallin, alpha- B
CUL2	Cullin-2
DIP2B	Disco-interacting protein 2 homolog B
DUSP5	Dual specificity protein phosphatase 5
EIF1	Eukaryotic translation initiation factor 1
EIF1B	Eukaryotic translation initiation factor
ELL	Elongation factor RNA polymerase II
EPHX3	Epoxide hydrolase 3
FAM102B	Protein FAM102B
FDX1	Ferredoxin 1
FGF9	Fibroblast growth factor 9
FLT1	Fms-related tyrosine kinase 1
FOXO3	Forkhead box O3
FTH1	Ferritin heavy polypeptide 1
GFPT2	Glutamine--fructose-6-phosphate aminotransferase 2
GCH1	GTP cyclohydrolase 1
GSTM3	Glutathione S-transferase Mu 3
HAS2	Hyaluronan synthase 2
HOGA1	4-hydroxy-2-oxoglutarate aldolase 1
HOMER1	Homer homolog 1
HSA-B	HSA-B protein
HSD17B7	17-beta-hydroxysteroid dehydrogenase 7
HSPB1	Heat shock protein beta-1
HSPB3	Heat shock 27 kDa protein 3
CHST7	Carbohydrate sulfotransferase 7
ID4	Inhibitor of DNA binding 4
INTS3	Integrator complex subunit 3
KLHDC10	Kelch domain-containing protein 10
LAMC2	Laminin gamma 2
LBH	Protein LBH (hLBH)
LPGAT1	Lysophosphatidylglycerol acyltransferase 1
LTA4H	Leukotriene A-4 hydrolase
MCL1	Myeloid cell leukemia 1
MOB1A	MOB kinase activator 1A
MOB1B	MOB kinase activator 1B
MT2A	Metallothionein 2A
MT3	Metallothionein 3
MTHFD1L	methylenetetrahydrofolate dehydrogenase (NADP+ dependent) 1-like
MTHFD2	Methylenetetrahydrofolate dehydrogenase 2
MYH9	Myosin, heavy chain 9
MYLK	Myosin light chain kinase
NEDD4L	E3 ubiquitin-protein ligase NEDD4-like
NIT1	Nitrilase homolog 1
NKAIN1	Na+/K+ transporting ATPase interacting 1
NOV	Nephroblastoma-overexpressed
NPHS2	Nephrosis 2, idiopathic, steroid-resistant (podocin)Nephrosis 2, idiopathic, steroid-resistant (podocin)Nephrosis 2, idiopathic, steroid-resistant (podocin)Nephrosis 2, idiopathic, steroid-resistant (podocin)
NR4A1	NR4A1 protein (Nuclear receptor subfamily 4 group A member 1)
NUB1	Negative regulator of ubiquitin-like proteins 1
ODC1	Ornithine decarboxylase
OGDH	Oxoglutarate dehydrogenase
OLR1	Oxidized low-density lipoprotein receptor 1
P55347	PBX/knotted homeobox 1
PAK2	Serine/threonine-protein kinase PAK 2
PATL2	Protein PAT1 homolog
PBX1	Pre-B-cell leukemia transcription factor 1
PDCD1LG2	Programmed cell death 1 ligand 2
PENK	Proenkephalin
PKNOX1	PBX/knotted homeobox 1
PLAT	Plasminogen activator tissue-type
PLAUR	Urokinase plasminogen activator surface receptor
PNAS-138	Putative uncharacterized protein PNAS-138
POLR1B	Polymerase (RNA)I polypeptide B, 128 kDa
PPA1	Pyrophosphatase inorganic 1
PPAT	Phosphoribosyl pyrophosphate amidotransferase
PRDX2	Peroxiredoxin-2
PRKAR1A	cAMP-dependent protein kinase regulatory type I-alpha
PTPLA	Protein-tyrosine phosphatase-like member A
RASGRP1	RAS guanyl-releasing protein 1 (calcium and DAG-regulated)
RASL11A	Ras-like protein family member 11A
RBBP6	Retinoblastoma binding protein 6
RBKS	Ribokinase
RCAN1	Regulator of calcineurin 1
RGCC	Regulator of cell cycle RGCC
RGS2	Regulator of G-protein signaling 2
RHOQ	Ras homolog family member Q
SDC4	Syndecan 4
SENP2	Sentrin-specific protease 2
SEPT11	Septin-11
SH3GL2	SH3-domain GRB2-like 2
SLC25A28	Solute carrier family 25 member 28
SLC30A5	Solute carrier family 30 (zinc transporter), member 5 Solute carrier family 30 (zinc transporter), member 5
SLC38A1	Solute carrier family 38 member 1
SLC46A3	Solute carrier family 46 member 3
SLC6A15	Solute carrier family 6 member 15
SLC6A4	Solute carrier family 6 member 4
SMOX	Spermine oxidase
SV2C	Synaptic vesicle glycoprotein 2C
TAC1	Tachykinin precursor 1
TACC2	Transforming acidic coiled-coil-containing protein 2
TBC1D4	TBC1 domain family member 4
TBC1D5	TBC1 domain family member 5
TDH	Inactive L-threonine 3-dehydrogenase, mitochondrial
TGFB1	Transforming growth factor beta-1
TNFAIP6	Tumor necrosis factor alpha-induced protein 6
TOR1AIP1	Torsin-1A-interacting protein 1
UAP1	UDP-N-acetylglucosamine pyrophosphorylase
UCK2	Uridine-cytidine kinase 2
UCHL3	Ubiquitin carboxyl-terminal hydrolase isozyme L3
VSTM4	V-set and transmembrane domain-containing protein 4
ZCCHC12	Zinc finger CCHC domain-containing protein 12
ZNF746	Zinc finger protein 746 (Parkin-interacting substrate) (PARIS)
AREG/EREG vs. control
ARHGAP	Rho TPase-activating protein 5
BZW2	Basic leucine zipper and W2 domain-containing protein 2
DNAJC21	DnaJ (Hsp40) homolog , subfamily C, member 21
EIF4E	Eukaryotic translation initiation factor 4E
ITPKA	Inositol-trisphosphate 3-kinase A
JAK1	Janus kinase 1
LSM6	U6 snRNA-associated Sm-like protein LSm6
MAT2A	Methionine adenosyltransferase II, alpha
NABP1	Nucleic acid-binding protein 1
NCF2	Neutrophil cytosol factor 2
PRRC2C	Proline-rich coiled-coil- 2C
RGS5	Regulator of G-protein signaling 5
RIT1	Ras-like without CAAX protein 1
RNF128	RING finger protein 128
RNF17	RING finger protein 17
RTN4	Reticulon-4
S100A6	S100 calcium-binding protein A6
SERTAD1	SERTA domain-containing 1
SIRT6	Sirtuin 6
STK10	Serine/threonine-protein kinase 10
STX12	Syntaxin-12
TNFRSF68	Tumor necrosis factor receptor superfamily member 6B
UBXN2A	UBX domain-containing protein 2A
VMP1	Vacuole membrane protein 1
AREG/EREG vs. FSH
ANXA5	Annexin A5
ARL4C	ADP-ribosylation factor-like 4C
ASNS	Asparagine synthetase (glutamine-hydrolyzing)
CITED2	Cbp/p300-interacting transactivator 2
ELAVL4	ELAV-like neuron specific RNA binding protein 4
HSPA5	Heat shock 70 kDa protein 5
HSPA8	Heat shock 70 kDa protein 8
PSAT1	Phosphoserine aminotransferase 1
RAP2B	Ras-related protein Rap-2b
TARS	Threonyl-tRNA synthetase
FSH vs. control + AREG/EREG vs. control
ACSL4	Long-chain-fatty-acid--CoA ligase 4
AHNAK	AHNAK nucleoprotein
AKAP12	A-kinase anchor protein 12
ANXA1	Annexin A1
ANXA2	Annexin A2
AREL1	Apoptosis-resistant E3 ubiquitin protein ligase 1
ARHGAP12	Rho GTPase-activating protein 12
ARID3A	AT-rich interactive domain-containing 3A (BRIGHT-like)
CNNM2	Cyclin and CBS domain divalent metal cation transport mediator 2
CYP11A1	Cytochrome P450 11A1
ERVS71-1	Endogenous retrovirus group S71 member 1
F11R	F11 receptor
F3	Coagulation factor 3
FAM134B	Protein FAM134B
FAM46A	Family with sequence similarity 46, member A
FBLN5	Fibulin-5
FBXO40	F-box only protein 40
FJX1	Four-jointed box protein 1
GLRX	Glutaredoxin-1
GLUL	Glutamate-ammonia ligase
GNG12	Guanine nucleotide-binding protein (G-protein), gamma 12
GRAMD3	GRAM domain-containing 3
IRF2BP2	Interferon regulatory factor 2-binding protein 2
LMNA	Lamin-A/C
MAK16	MAK16 homolog
MARCKSL1	MARCKS-like 1
MARCH3	Membrane-associated RING finger protein 3
MEST	Mesoderm-specific transcript homolog
MKL2	MKL/myocardin-like 2
NAA30	N-alpha-acetyltransferase 30
PERP	PERP, p53 apoptosis effector
PGR	Progesterone receptor
PHLDA2	Pleckstrin homology-like domain family A member 2
PMEPA1	Prostate transmembrane protein androgen induced 1
PRRG1	Proline-rich gamma-carboxyglutamic acid 1
PVRL3	Poliovirus receptor-related 3
RASSF8	Ras association domain-containing protein 8
RRAS2	Related RAS viral (r-ras) oncogene homolog 2
S100A10	S100 calcium-binding protein A10
SACM1L	SAC1-Suppressor of actin mutations 1-like protein
SBSN	Suprabasin
SCRT2	Scratch homolog 2 zinc finger protein
SDC1	Syndecan-1
SLC25A24	Solute carrier family 25 member 24
SRD5A3	Steroid 5-alpha-reductase 3
TAGLN2	Transgelin-2
TFPI2	Tissue factor pathway inhibitor 2
TIMP1	Tissue inhibitor of metalloproteinases 1
TNFRSF12A	Tumor necrosis factor receptor superfamily member 12A
TP53BP2	Tumor suppressor p53-binding protein 2
TRIB1	Tribbles homolog 1
TSLP	Thymic stromal lymphopoietin
WDR36	WD repeat-containing protein
ZDHHC14	Zinc finger DHHC domain-containing protein 14
ZPR1	Zinc finger protein ZPR1
AREG/EREG vs. control + AREG/EREG vs. FSH
CNTF	Ciliary neurotrophic factor
CTGF	Connective tissue growth factor
MMD	Monocyte to macrophage differentiation factor
AREG/EREG vs. control + AREG/EREG vs. FSH + FSH vs. control
SERPINE1	Serpin peptidase inhibitor, clade E, member 1
B. Underexpressed genes
Gene symbol	Description
FSH vs. control
4632419I22Rik	4632419I22Rik protein
ACTR6	Actin-related protein 6 (hArp6) (hARPX)
AP3B1	AP-3 complex subunit beta-1
ASRGL1	Asparaginase-like protein 1
BBS2	Bardet-Biedl syndrome 2 protein
BCKDHB	Branched chain keto acid dehydrogenase E1, beta polypeptide
BCKDK	Branched-chain alpha-ketoacid dehydrogenase kinase
BCLAF1	Bcl-2-associated transcription factor 1
BUB1	BUB1 mitotic checkpoint serine/threonine kinase
BUB1B	Mitotic checkpoint serine/threonine-protein kinase BUB1 beta
C11orf73	Chromosome 11 open reading frame 73
C21orf59	UPF0769 protein C21orf59
C2CD5	C2 domain-containing protein 5
CCDC34	Coiled-coil domain-containing protein 34
CCDC53	Coiled-coil domain-containing protein 53
CCNA2	Cyclin-A2
CCNB2	G2/mitotic-specific cyclin-B2
CDC20	Cell division cycle 20
CDC26	CDC26 Cell division cycle 26 (Anaphase-promoting complex subunit 12)
CDK1	Cyclin-dependent kinase 1
CENPE	Centromere protein E
CETN3	Centrin-3
CISD1	CDGSH iron-sulfur domain-containing protein 1
CKS1B	CDC 28 protein kinase kinase regulatory subunit 1B
CKS2	Cyclin-dependent kinases regulatory subunit 2
COMMD3	COMM domain-containing protein 3
COPRS	Coordinator of PRMT5 and differentiation stimulator
CPSF3	Cleavage and polyadenylation specificity factor subunit 3
DERA	Deoxyribose-phosphate aldolase
DLGAP5	Disks large-associated protein 5
DTWD1	DTW domain-containing protein 1
DUSP26	Dual specificity protein phosphatase 26
EPB41L3	Erythrocyte membrane protein band 4.1 like 3
FAM124B	Protein FAM124B
FAM149A	Protein FAM149A
FAM210B	Protein FAM210B
FAM96A	MIP18 family protein FAM96A
FBXO5	F-box only protein 5
FDXR	Ferredoxin reductase
FEZ2	Fasciculation and elongation protein zeta-2
GAS2L3	GAS2-like protein 3
GLCCI1	Glucocorticoid-induced transcript 1 protein
GPR19	G-protein coupled receptor 19
GRB14	Growth factor receptor-bound protein 14 (GRB14 adapter protein)
HS3ST1	Heparan sulfate 3-O-sulfotransferase 1
HSD17B1	Hydroxysteroid (17-beta) dehydrogenase 1
HSD17B6	Hydroxysteroid (17-beta) dehydrogenase 6
HSDL2	Hydroxysteroid dehydrogenase-like protein 2
CHSY3	Chondroitin sulfate synthase 3
INTS6	Integrator complex subunit 6
IRS1	Insulin receptor substrate 1
ISCU	Iron-sulfur cluster assembly enzyme
ITPA	Inosine triphosphate pyrophosphatase
JAZF1	Juxtaposed with another zinc finger protein 1
KIAA0101	KIAA0101
KIF11	Kinesin-like protein KIF11
KIF20A	Kinesin-like protein
KPNA2	Karyopherin subunit alpha 2
LDHA	L-lactate dehydrogenase A chain
LDOC1	Protein LDOC1
LSM5	U6 snRNA-associated Sm-like protein LSm5
MBIP	MAPK upstream kinase-binding inhibitory protein
MCM6	DNA replication licensing factor MCM6
MEN1	Multiple endocrine neoplasia 1 (Menin)
MIS18A	Protein Mis18-alpha
MRPL13	39S ribosomal protein L13, mitochondrial
MRPL34	Mitochondrial ribosomal protein L34
MRPS31	Mitochondrial ribosomal protein S31
MSH6	MutS-homolog 6
MSRB2	Methionine-R-sulfoxide reductase B2, mitochondrial
MTA3	Metastasis-associated protein MTA3
NCAPG	Non-SMC condensin I complex subunit G
NDUFA8	NADH dehydrogenase (ubiquinone) 1 alpha subcomplex subunit 8
NUP37	Nucleoporin Nup37
NUSAP1	Nucleolar and spindle-associated protein 1 (NuSAP)
OLA1	Obg-like ATPase 1
ORC3	Origin recognition complex subunit 3
ORC5	Origin recognition complex subunit 5
PBK	PDZ-binding kinase
PCBD1	Pterin-4-alpha-carbinolamine dehydratase /dimerization cofactor of hepatocyte nuclear factor 1-alpha
PCNA	Proliferating cell nuclear antigen (PCNA)
PGP	Phosphoglycolate phosphatase
PHOSPHO2	Pyridoxal phosphate phosphatase PHOSPHO2
PMS1	PMS1 protein homolog 1 (DNA mismatch repair protein PMS1)
PPARG	Peroxisome proliferator-activated receptor gamma
PPIL1	Peptidyl-prolyl cis-trans isomerase-like 1
PTGES	Prostaglandin E synthase
PTTG1	Pituitary tumor-transforming gene 1 (securin)
RFXAP	Regulatory factor X-associated protein
RCHY1	RING finger and CHY zinc finger domain-containing protein 1
RUNX1T1	Runt-related transcription factor 1; translocated to, 1 (cyclin D-related)
SCFD1	Sec1 family domain-containing 1
SCOC	Short coiled-coil protein
SEPP1	Selenoprotein P (SeP)
SKA2	Spindle and kinetochore-associated protein 2
SLC16A3	Solute carrier family 16 member 3
SMAD2	SMAD family member 2
SNAPIN	SNAP-associated protein
SNX3	Sorting nexin-3
SPAG7	Sperm-associated antigen 7
SPC25	Kinetochore protein Spc25
SUMO3	Small ubiquitin-related modifier 3
TCEA1	Transcription elongation factor A protein 1
THUMPD2	THUMP domain-containing 2
TMEM106C	Transmembrane protein 106C
TMEM45A	Transmembrane protein 45A
TMPO	Thymopentin
TPM3	Tropomyosin-3
TPX2	Targeting protein for Xklp2
UBE2C	Ubiquitin-conjugating enzyme E2 C
USE1	Unconventional SNARE in the ER 1
USP1	Ubiquitin-specific-processing protease 1
WDR41	WD repeat-containing protein 41
YNC2LI1	Cytoplasmic dynein 2 light intermediate chain 1
ZADH2	Zinc-binding alcohol dehydrogenase domain-containing protein 2
ZDHHC6	Zinc finger DHHC domain-containing protein 6
ZNF511	Zinc finger protein 511
AREG/EREG vs. control
CDKL1	Cyclin-dependent kinase-like 1
DNAJB4	DnaJ homolog subfamily B member 4
GADD45A	Growth arrest and DNA damage-inducible protein GADD45 alpha
GCLC	Glutamate cysteine ligase catalytic subunit
MYO10	Myosin-X
NFKBIZ	NF-kappa-B inhibitor zeta
PLCL2	Inactive phospholipase C-like protein 2
ZC3H6	Zinc finger CCCH domain-containing protein 6
AREG/EREG vs. FSH
ADAMTS1	A disintegrin and metalloproteinase with thrombospondin motifs 1
ALPK2	Alpha-protein kinase 2
ALX1	ALX homeobox protein 1 (Cartilage homeoprotein 1) (CART-1)
ARG1	Arginase-1
ARMCX3	Armadillo repeat-containing X-linked protein 3
ATP5C1	ATP synthase, H+ transporting, mitochondrial F1 complex, gamma polypeptide
BATF3	Basic leucine zipper transcription factor, ATF-like 3
BMP2K	BMP-2-inducible protein kinase
BTG2	Protein BTG2
CATSPER2	Cation channel sperm-associated protein 2 (CatSper2)
CD83	CD83 antigen
CDC14A	CDC14 cell division cycle 14 homolog A
CDO1	Cysteine dioxygenase type 1
CDR2	Cerebellar degeneration-related protein 2
CEBPD	CEBPD protein
COL14A1	Collagen alpha-1(XIV) chain (Undulin)
CREM	cAMP-responsive element modulator
CTSK	Cathepsin K
CTSL	Cathepsin L
CUL2	Cullin-2
EIF1B	Eukaryotic translation initiation factor 1b
ELL2	RNA polymerase II elongation factor ELL2
FDX1	Ferredoxin-1
FGF9	Fibroblast growth factor 9
FLT1	Fms-like tyrosine kinase 1
FOXO3	Forkhead box protein O3
GADD45G	Growth arrest and DNA damage-inducible protein GADD45 gamma
GPCPD1	Glycerophosphocholine phosphodiesterase GDE1 homolog
HSA-B	HSA-B protein
HSPB3	Heat shock protein beta-3
CHST7	Carbohydrate sulfotransferase 7
ID3	Inhibitor of DNA binding 3, dominant negative helix-loop-helix protein
ID4	Inhibitor of DNA binding 4, dominant negative helix-loop-helix protein
KLF2	Krueppel-like factor 2
KLHDC10	Kelch domain-containing protein 10
LAMC2	Laminin gamma-2
LPGAT1	Lysophosphatidylglycerol acyltransferase 1
MT1E	Metallothionein-1E
MYLK	Myosin light chain kinase
NFIL3	Nuclear factor interleukin-3-regulated
NR4A1	NR4A1 protein (Nuclear receptor subfamily 4 group A member 1)
Patl2	Protein PAT1 homolog 2
PENK	Proenkephalin-A
PERP	PERP p53 apoptosis effector
PGR	Progesterone receptor
PLAUR	Urokinase plasminogen activator surface receptor
POLR1B	Polymerase (RNA)I polypeptide B, 128 kDa
PPAT	Phosphoribosyl pyrophosphate amidotransferase
RASL11A	Ras-like protein family member 11A
RBKS	Ribokinase
RCAN1	Regulator of calcineurin 1
RGCC	Regulator of cell cycle RGCC
SBSN	Suprabasin
SDC4	Syndecan-4
SLC25A28	Solute carrier family 25 member 2
SMOX	Spermine oxidase
TAC1	Tachykinin precursor 1
TDH	L-threonine dehydrogenase
TIMP1	Tissue inhibitor of metalloproteinases 1
TNFAIP6	Tumor necrosis factor alpha-induced protein 6
UCHL3	Ubiquitin carboxyl-terminal hydrolase isozyme L3
ZDHHC14	Zinc finger DHHC domain-containing protein 14
ZEB2	Zinc finger E-box-binding homeobox 2
FSH vs. control + AREG/EREG vs. control
ADM	Adrenomedullin
BHLHE41	Basic helix-loop-helix family, member E41
BNIP3	BCL2/adenovirus E1B 19 kDa interacting protein 3
CCNB1	Cyclin-B1
CDCA3	Cell division cycle-associated protein 3
CLSPN	Claspin
DAPP1	Dual adapter of phosphotyrosine and 3-phosphoinositides
EMX2	Empty spiracles homeobox 2
FOS	FBJ murine osteosarcoma viral oncogene homolog FBJ murine osteosarcoma viral oncogene homolog FBJ murine osteosarcoma viral oncogene homolog
FOXO1	Forkhead box protein O1
FST	Follistatin
H2AFJ	Histone H2A.J
ING2	Inhibitor of growth protein 2
JUN	Jun proto-oncogene
KIF20B	Kinesin-family member 20B
Lap2	Lamina-associated polypeptide 2
LYRM2	LYR motif-containing protein 2
NBN	Nibrin
NEIL3	Nei endonuclease VIII-like 3
PNRC1	Proline-rich nuclear receptor coactivator 1
PRIM1	Primase DNA polypeptide 1
PTER	Phosphotriesterase-related protein
RAD51	RAD51 recombinase
RASL11B	Ras-like protein family member 11B
RGS3	Regulator of G-protein signaling 3
RMI1	RecQ-mediated genome instability protein 1
RNF8	RING finger protein 8/E3, ubiquitin-protein ligase
SKA1	Spindle and kinetochore-associated protein 1
SMC4	Structural maintenance of chromosomes protein 4
TERF1	Telomeric repeat-binding factor 1 (NIMA-interacting )
TRIB2	Tribbles homolog 2
TTK	Dual specificity protein kinase TTK
TXNIP	Thioredoxin-interacting protein
VEGFA	Vascular endothelial growth factor A
ZC2HC1A	Zinc finger C2HC domain-containing protein 1A
AREG/EREG vs. control + AREG/EREG vs. FSH
ID1	Inhibitor of DNA binding 1
KCNK18	Potassium channel subfamily K member 18
NR5A2	Nuclear receptor subfamily 5 group A member 2
RGS2	Regulator of G-protein signaling 2
